# Supplementary material for: Multi-Informant Assessment of Adolescents’ Social–Emotional Skills: Patterns of Agreement and Discrepancy among Teachers, Parents, and Students
Source: Behav Sci (Basel). 2022 Feb 25;12(3):62. doi: 10.3390/bs12030062 (PMC8944948; doi:10.3390/bs12030062)
Supplement: Supplementary file 1 [file behavsci-12-00062-s001.zip]

Archive with 1 entries (1 files):
- behavsci-1505065-supplementary.pdf
